# Supplementary material for: Active recombinant Tol2 transposase for gene transfer and gene discovery applications
Source: Mob DNA. 2016 Mar 31;7:6. doi: 10.1186/s13100-016-0062-z (PMC4818426; doi:10.1186/s13100-016-0062-z)
Supplement: Additional file 5: — Insertion “hot spots” for miniTol2. “Hot spots” were arranged according to the insertion loci along the target plasmid. 8-bp target duplication and flanking sequnces were shown. Forward (F) or reverse (R) insertion copies were counted. Repeats coverage indicate the “hot spot” indentified by how many independent experiments. (XLSX 45 kb) [file 13100_2016_62_MOESM5_ESM.xlsx]

## Sheet: miniTol2 hot spot TSD
Additional file 5. Insertion “hot spots” for miniTol2.
“Hot spots” were arranged according to the insertion loci along the target plasmid. 8-bp target duplication and flanking sequnces were
shown. Forward (F) or reverse (R) insertion copies were counted. Repeats coverage indicate the “hot spot” indentified by how many
independent experiments.
TSD Position		10bp-5' flanking	TSD sequence	10bp-3' flanking	Insertion copies			Repeats coverage
Start	Stop				F	R	Total
116	123	ttttaagtgt	ATAATGTG	ttaaactagc	3	2	5	3
121	128	agtgtataat	GTGTTAAA	ctagctgcat	2	1	3	1
123	130	tgtataatgt	GTTAAACT	agctgcatat	0	3	3	2
127	134	taatgtgtta	AACTAGCT	gcatatgctt	0	2	2	2
143	150	ctgcatatgc	TTGCTGCT	tgagagtttt	1	1	2	2
149	156	atgcttgctg	CTTGAGAG	ttttgcttac	0	2	2	2
163	170	agagttttgc	TTACTGAG	tatgatttat	2	0	2	2
173	180	ttactgagta	TGATTTAT	gaaaatatta	2	0	2	2
193	200	aaatattata	CACAGGAG	ctagtgattc	2	2	4	3
224	231	ttgtttgtgt	ATTTTAGA	ttcacagtcc	1	1	2	2
240	247	gattcacagt	CCCAAGGC	tcatttcagg	0	2	2	2
295	302	atcataatca	GCCATACC	acatttgtag	2	0	2	2
406	413	tttattgcag	CTTATAAT	ggttacaaat	1	2	3	3
415	422	gcttataatg	GTTACAAA	taaagcaata	8	3	11	4
419	426	ataatggtta	CAAATAAA	gcaatagcat	3	1	4	2
424	431	ggttacaaat	AAAGCAAT	agcatcacaa	1	1	2	1
429	436	aatagcatca	CAAATTTC	acaaataaag	1	2	3	3
439	446	aatagcatca	CAAATTTC	acaaataaag	2	1	3	2
448	455	acaaatttca	CAAATAAA	gcattttttt	3	0	3	2
488	495	acattgatga	GTCCAAAC	aaaccacaac	5	2	7	3
819	826	tccctttagg	GTTCCGAT	ttagtgcttt	0	3	3	2
3567	3574	gagcggataa	CAATTTCA	cacaggaaac	1	1	2	1
3769	3776	catcaagtgt	ATCATATG	ccaagtacgc	0	2	2	2
3885	3892	ctacgtatta	GTCATCGC	tattaccatg	1	1	2	2
4161	4168	ttttgacctc	CATAGAAG	acaccgggac	0	2	2	2
4491	4498	gccaacactg	GTCACTAC	cttcacctat	0	2	2	2
4532	4539	tttccagata	CCCAGACC	atatgaagca	1	1	2	2
